# Supplementary material for: Global opportunities for mariculture development to promote human nutrition
Source: PeerJ. 2018 May 9;6:e4733. doi: 10.7717/peerj.4733 (PMC5949058; doi:10.7717/peerj.4733)
Supplement: Supplemental Information 2 [file peerj-06-4733-s002.xlsx]

## Sheet: final_country_scores
country_name	country_ID	region	year	Population	GDP	DTF	corruption	gov_effectiveness	pol_stab	reg_qual	rule_law	voice	Aq.prod	F.prod	Q.Exp	V.Exp	Q.imp	V.imp	gross.production.ratio	Q.trade.deficit	V.trade.deficit	willingness	gdppc	energy_adequacy	protein	polyunsatFA	vitaminA	zinc	iron	calories_percentseafood	protein_percentseafood	polyunsatFA_percentseafood	vitaminA_percentseafood	zinc_percentseafood	iron_percentseafood	gross.production.ratio_norm	Q.trade.deficit_norm	V.trade.deficit_norm	willingness_norm	gdppc_norm	energy_adequacy_norm	protein_norm	polyunsatFA_norm	vitaminA_norm	zinc_norm	iron_norm	calories_percentseafood_norm	protein_percentseafood_norm	polyunsatFA_percentseafood_norm
Albania	2	Europe	2011	2904780	29655482843	62.09	-0.65	-0.2	-0.29	0.24	-0.49	0.05	1845	3581	3803	37444	10739	34180	0.515219	0.35413	1.09549	867627	10209.2	121	94.2687	12.9762	798.717	10.8684	28.2539	0.00265181	0.0136488	0.00455342	0.00252693	0.00511761	0.00291194	1	0.0568283	0.132048	0.363263	0.319636	0.909774	0.942047	0.480886	0.638061	0.717028	1	0.201997	0.157628	0.301399
Algeria	3	Africa	2011	36717132	478000000000	50.7	-0.5	-0.57	-1.36	-1.19	-0.78	-1	378.25	88274	1265	5868	29131	58357	0.00428495	0.0434245	0.100553	8.19096e+06	13018.4	135	83.9557	21.7676	495.277	9.7727	15.0781	0.00234668	0.0132328	0.00271048	0.00354344	0.0039385	0.00356956	0.00919097	0.00696847	0.0121204	1	0.407589	1	0.838987	0.806687	0.395656	0.644741	0.550935	0.178755	0.152824	0.179411
American Samoa	4	South East Asia and Oceania	2011	55316	NA	NA	0.36	0.48	0.97	0.38	1.13	1.05	NA	5101	NA	NA	NA	NA	NA	NA	NA	NA	NA	NA	NA	NA	NA	NA	NA	NA	NA	NA	NA	NA	NA	NA	NA	NA	NA	NA	NA	NA	NA	NA	NA	NA	NA	NA	NA
Angola	6	Africa	2011	21942296	143000000000	37.43	-1.34	-1.15	-0.36	-1.08	-1.25	-1.12	NA	239060	642	7153	82133	209834	NA	0.00781659	0.0340889	681491	6517.09	114	57.2553	16.1764	968.909	9.8194	16.9219	0.00738899	0.0701908	0.0108184	0.00329963	0.0132766	0.0115115	NA	0.00125435	0.00410897	0.285331	0.204041	0.857143	0.572164	0.599482	0.77402	0.647822	0.618306	0.562844	0.810624	0.716091
Anguilla	7	Latin America and Caribbean	2011	NA	NA	NA	1.31	1.5	1.6	1.35	1.39	1.05	NA	425	NA	NA	NA	NA	NA	NA	NA	NA	NA	NA	NA	NA	NA	NA	NA	NA	NA	NA	NA	NA	NA	NA	NA	NA	NA	NA	NA	NA	NA	NA	NA	NA	NA	NA	NA
Antigua and Barbuda	8	Latin America and Caribbean	2011	88152	1761975489	64.33	1.31	0.48	0.98	0.62	0.97	0.53	NA	2725	115	899	1639	6422	NA	0.0701647	0.139988	274366	19987.9	NA	75.8889	17.4025	531.945	15.0192	23.1234	0.0321243	0.166155	0.0242226	0.0167077	0.0406397	0.0500017	NA	0.0112595	0.0168737	0.114873	0.625794	NA	0.758374	0.64492	0.424949	0.990872	0.844901	1	1	1
Argentina	11	Latin America and Caribbean	2011	41655616	822000000000	56.57	-0.4	-0.14	0.14	-0.72	-0.59	0.32	368	775063	425781	1440399	44569	160090	0.0004748	9.5533	8.99743	5.13461e+06	19733.2	130	100.976	29.8113	1339.77	18.1096	31.4478	0.0020692	0.0113057	0.00135935	0.00023132	0.00295749	0.00313789	0.00101842	1	1	1	0.61782	0.977444	1	1	1	1	1	0.157618	0.130567	0.0899778
Aruba	13	Latin America and Caribbean	2011	101936	3671232222	NA	1.12	1.22	1.3	1.35	1.34	1.26	2	113	0	1	2115	16928	0.0176991	0	5.90737e-05	216873	36015.1	NA	NA	NA	NA	NA	NA	NA	NA	NA	NA	NA	NA	0.0379635	0	7.12058e-06	0.0908019	1	NA	NA	NA	NA	NA	NA	NA	NA	NA
Australia	14	South East Asia and Oceania	2011	22340024	933000000000	81.15	2.08	1.7	0.93	1.85	1.74	1.48	75351	153548	42607	994953	216836	1412568	0.490732	0.196494	0.704358	660499	41763.6	130	109.459	30.1211	927.375	14.5842	15.1721	0.00741996	0.0429036	0.00483265	0.00676093	0.0208063	0.0242347	1	0.031532	0.0849013	0.276542	1	0.977444	1	1	0.740841	0.962173	0.55437	0.565203	0.495489	0.319881
Bahamas	17	Latin America and Caribbean	2011	366711	8311566260	65.4	1.36	0.96	1.09	0.49	0.57	0.95	0	15150	2540	75293	3892	21981	0	0.652621	3.42537	378125	22665.2	NA	63.1661	16.4049	476.162	7.8604	13.7981	0.0152497	0.0945537	0.0152541	0.0166775	0.0527277	0.0234453	0	0.104728	0.412884	0.158316	0.709615	NA	0.631232	0.60795	0.380386	0.51858	0.504166	1	1	1
Bahrain	19	Asia	2011	1306014	51341141015	67.02	0.24	0.55	-0.96	0.74	0.39	-1.22	3.42	8501	10009	22502	9321	21173	0.000402306	1.07381	1.06277	2.42484e+06	39311.3	NA	NA	NA	NA	NA	NA	NA	NA	NA	NA	NA	NA	0.000862922	0.172318	0.128103	1	1	NA	NA	NA	NA	NA	NA	NA	NA	NA
Bangladesh	20	South East Asia and Oceania	2011	153405612	396000000000	47.88	-1.05	-0.76	-1.39	-0.8	-0.71	-0.32	145071	489326	87614	641393	18722	15397	0.296471	4.67974	41.657	2.57193e+07	2581.39	107	55.3022	7.2868	168.493	5.3506	13.817	0.00138097	0.0106567	0.00257736	0.00470245	0.00762529	0.00144371	0.635913	0.750971	1	1	0.0808198	0.804511	0.552646	0.270042	0.134602	0.352999	0.504856	0.105193	0.123073	0.1706
Barbados	23	Latin America and Caribbean	2011	280602	4322618070	NA	1.76	1.46	1.27	0.6	1.04	1.19	NA	1703	124	532	5930	22151	NA	0.0209106	0.024017	195143	15404.8	123	75.932	27.462	391.158	9.0119	17.7701	0.022855	0.135514	0.0178309	0.0409088	0.0417351	0.0276266	NA	0.00335559	0.00289494	0.0817038	0.482303	0.924812	0.758804	1	0.31248	0.594548	0.649298	1	1	1
Belgium	25	Europe	2011	11047744	456000000000	73.79	1.56	1.66	0.93	1.24	1.4	1.34	NA	22108	151573	1264252	296210	2283038	NA	0.511708	0.553759	199734	41275.4	148	101.86	33.0345	1931.25	12.334	15.542	0.00592638	0.0405138	0.00396982	0.00309321	0.023575	0.0279126	NA	0.0821153	0.0667485	0.0836258	1	1	1	1	1	0.813719	0.567886	0.451432	0.467888	0.262769
Belize	26	Latin America and Caribbean	2011	329193	2589828755	61.11	-0.26	-0.36	0.15	-0.53	-0.49	0.68	5047	275036	6004	25408	178	366	0.0183503	33.7303	69.4208	7.07603e+06	7867.2	125	68.9232	16.1639	375.213	13.2048	29.5915	0.007363	0.0508353	0.00858176	0.00225413	0.0149751	0.011276	0.0393604	1	1	1	0.246311	0.93985	0.688764	0.599019	0.299742	0.871169	1	0.560864	0.58709	0.568041
Benin	27	Africa	2011	9779391	17227124155	39.64	-0.64	-0.52	0.29	-0.33	-0.71	0.14	0	25314	1106	1262	80224	32350	0	0.0137864	0.0390108	532523	1761.57	118	64.5148	15.4697	709.767	12.8966	22.1524	0.00382294	0.0337661	0.00415144	0.00361245	0.00470695	0.0120163	0	0.00221235	0.00470225	0.22296	0.0551524	0.887218	0.64471	0.573292	0.567003	0.850836	0.809422	0.291206	0.389961	0.274791
Bermuda	28	Latin America and Caribbean	2011	64564	3550019929	NA	1.31	0.99	0.99	1.35	1.13	1.05	NA	476	0	0	1638	9589	NA	0	0	370218	54984.5	NA	NA	NA	NA	NA	NA	NA	NA	NA	NA	NA	NA	NA	0	0	0.155005	1	NA	NA	NA	NA	NA	NA	NA	NA	NA
Bosnia and Herzegovina	34	Europe	2011	3832310	36495497235	53.16	-0.31	-0.76	-0.84	-0.04	-0.35	-0.21	319.25	NA	3039	10180	10705	32970	NA	0.283886	0.308766	1.10693e+06	9523.11	124	79.1284	16.2629	1121.69	9.5784	14.8157	0.00207534	0.0124957	0.00252655	0.00139343	0.00426092	0.00466557	NA	0.0455561	0.0372177	0.463456	0.298155	0.932331	0.790747	0.602688	0.896074	0.631922	0.541348	0.158085	0.144311	0.167237
Brazil	37	Latin America and Caribbean	2011	200517584	2970000000000	53.34	0.15	-0.12	-0.14	0.17	0	0.47	88255	518679	38012	222244	347745	1261681	0.170153	0.10931	0.176149	2.354e+06	14811.7	133	98.2038	31.7616	879.955	16.7447	35.0344	0.00207187	0.0133831	0.00105443	0.000744331	0.00263462	0.00240003	0.364969	0.0175413	0.0212325	0.985588	0.463733	1	0.981371	1	0.702959	1	1	0.157822	0.15456	0.0697943
British Virgin Islands	41	South East Asia and Oceania	2011	27906	NA	NA	NA	NA	NA	NA	NA	NA	NA	430	NA	NA	NA	NA	NA	NA	NA	NA	NA	NA	NA	NA	NA	NA	NA	NA	NA	NA	NA	NA	NA	NA	NA	NA	NA	NA	NA	NA	NA	NA	NA	NA	NA	NA	NA
Brunei Darussalam	42	South East Asia and Oceania	2011	399443	32480415591	60.99	0.88	0.89	1.09	1.18	0.87	-0.6	510	129	340	1173	7654	32594	3.95349	0.0444212	0.0359882	996515	81314.3	123	73.0483	15.546	284.509	7.7831	13.4952	0.0110309	0.0684186	0.0104399	0.0299431	0.0368725	0.0348137	1	0.00712841	0.00433792	0.417227	1	0.924812	0.729987	0.57612	0.227282	0.51348	0.493098	0.840258	0.790157	0.691037
Bulgaria	43	Europe	2011	7348328	115000000000	68.38	-0.22	0.11	0.28	0.55	-0.14	0.44	642.06	9561	8211	29542	28058	69248	0.0671541	0.292644	0.426612	1.6607e+06	15649.8	113	78.2731	23.7549	490.601	8.3085	11.5691	0.00246073	0.0142644	0.00235793	0.00362075	0.00564303	0.0065683	0.144041	0.0469614	0.0514226	0.695311	0.489974	0.849624	0.782199	0.880334	0.391921	0.548142	0.422721	0.187442	0.164737	0.156075
Cote dIvoire	47	Africa	2011	20604172	52476906029	41.44	-1.02	-1.13	-1.4	-0.86	-1.29	-1.13	668	22122	23243	77567	288262	311583	0.0301962	0.0806315	0.248945	168420	2546.91	129	NA	NA	NA	NA	NA	NA	NA	NA	NA	NA	NA	0.064769	0.0129392	0.0300071	0.0705152	0.0797401	0.969925	NA	NA	NA	NA	NA	NA	NA	NA
Cote dIvoire	47	Africa	2011	20604172	52476906029	41.44	-1.02	-1.13	-1.4	-0.86	-1.29	-1.13	668	22122	23243	77567	288262	311583	0.0301962	0.0806315	0.248945	168420	2546.91	NA	NA	NA	NA	NA	NA	NA	NA	NA	NA	NA	NA	0.064769	0.0129392	0.0300071	0.0705152	0.0797401	NA	NA	NA	NA	NA	NA	NA	NA	NA
Cabo Verde	48	Africa	2011	495159	3044224922	55.82	NA	NA	NA	NA	NA	NA	NA	22415	18014	56050	748	3647	NA	24.0829	15.3688	834720	6147.97	113	68.5958	18.2607	482.587	11.1121	23.3761	0.00681691	0.0475817	0.00769703	0.00633696	0.0104862	0.010168	NA	1	1	0.349486	0.192484	0.849624	0.685492	0.676724	0.385518	0.733106	0.854134	0.519267	0.549515	0.509479
Cambodia	49	South East Asia and Oceania	2011	14593099	38652011936	50.47	-1.22	-0.85	-0.33	-0.57	-1.02	-0.91	2620	24839	30000	60000	4108	4132	0.105479	7.30282	14.5208	9.35431e+06	2648.65	108	NA	NA	NA	NA	NA	NA	NA	NA	NA	NA	NA	0.226247	1	1	1	0.0829255	0.81203	NA	NA	NA	NA	NA	NA	NA	NA
Cameroon	50	Africa	2011	21119065	55215701705	44.62	-1.08	-0.88	-0.66	-0.79	-1.06	-1.05	NA	74700	1775	1262	216270	320275	NA	0.00820733	0.00394036	172401	2614.5	114	67.6233	14.0986	1052.83	14.3752	22.9265	0.00861802	0.0615119	0.0141969	0.00408525	0.00839717	0.0141842	NA	0.00131706	0.00047496	0.0721819	0.0818562	0.857143	0.675774	0.522481	0.841062	0.948385	0.837706	0.656464	0.710393	0.939716
Canada	51	North America	2011	34342780	1430000000000	80.81	2	1.78	1.06	1.69	1.74	1.41	162152	846532	590587	4148936	388304	2482345	0.191549	1.52094	1.67138	576068	41639	135	98.223	35.6883	944.666	12.872	22.8181	0.00627309	0.040576	0.0037334	0.00574657	0.0237526	0.0158919	0.41086	0.24407	0.201463	0.241192	1	1	0.981563	1	0.754654	0.849213	0.833746	0.477842	0.468607	0.24712
Cayman Islands	54	Latin America and Caribbean	2011	56580	2823463452	NA	1.35	1.22	1.38	1.13	0.87	0.55	NA	0	35	155	556	3468	NA	0.0629496	0.0446943	814147	49902.1	NA	NA	NA	NA	NA	NA	NA	NA	NA	NA	NA	NA	NA	0.0101017	0.00538733	0.340872	1	NA	NA	NA	NA	NA	NA	NA	NA	NA
Chile	60	Latin America and Caribbean	2011	17201305	349000000000	69.66	1.52	1.25	0.46	1.47	1.36	1.07	928111	3465701	774961	4064457	62348	208485	0.267799	12.4296	19.4952	1.67398e+06	20289.2	122	90.0295	18.9682	641.424	15.9104	31.4028	0.00518686	0.0304148	0.00485359	0.000876512	0.00635678	0.00584094	0.574413	1	1	0.700873	0.635225	0.917293	0.899684	0.702944	0.512407	1	1	0.395101	0.351257	0.321267
China	61	Asia	2011	1344130000	14000000000000	59.45	-0.55	0.1	-0.61	-0.21	-0.39	-1.59	2.53881e+07	10839295	3946883	17109509	2911761	5921798	2.34222	1.3555	2.88924	2.36415e+06	10415.7	124	89.8205	17.548	1593.01	16.1885	31.1768	0.00656315	0.0352658	0.00382194	0.00434524	0.030212	0.039252	1	0.217521	0.348261	0.989835	0.3261	0.932331	0.897595	0.650312	1	1	1	0.499937	0.40728	0.25298
Colombia	67	Latin America and Caribbean	2011	46406446	534000000000	66.85	-0.3	0.06	-1.26	0.37	-0.29	-0.09	9522	59285	65392	188051	111911	291621	0.160614	0.584321	0.644847	1.83114e+06	11507	115	64.1399	17.4809	2151.24	11.3612	25.9222	0.00239865	0.0181515	0.00256583	3.49e-05	0.00280834	0.00240623	0.344507	0.0937678	0.0777281	0.766674	0.360269	0.864662	0.640963	0.647826	1	0.74954	0.947166	0.182713	0.209629	0.169837
Comoros	68	Africa	2011	715972	9.99521e+08	45.29	-0.71	-1.76	-0.48	-1.36	-1	-0.43	NA	34968	0	0	444	535	NA	0	0	1.86826e+06	1396.03	NA	NA	NA	NA	NA	NA	NA	NA	NA	NA	NA	NA	NA	0	0	0.782216	0.0437078	NA	NA	NA	NA	NA	NA	NA	NA	NA
Congo	69	Africa	2011	4177435	23529134761	34.44	-1.08	-1.2	-0.36	-1.26	-1.16	-1.11	NA	35547	26	831	16526	34107	NA	0.00157328	0.0243645	689862	5632.44	98	53.6182	8.3377	1204.68	7.8602	17.9486	0.0102175	0.0867396	0.0231018	0.00303125	0.0203941	0.0130024	NA	0.000252469	0.00293683	0.288836	0.176344	0.736842	0.535818	0.308987	0.962365	0.518566	0.65582	0.778304	1	1
Democratic Republic of the Congo	70	Africa	2011	68087376	42019985293	33.57	-1.4	-1.68	-2.23	-1.52	-1.61	-1.52	NA	3555	179	682	85762	144453	NA	0.00208717	0.00472126	290890	617.148	NA	NA	NA	NA	NA	NA	NA	NA	NA	NA	NA	NA	NA	0.000334935	0.000569087	0.121792	0.019322	NA	NA	NA	NA	NA	NA	NA	NA	NA
Cook Islands	75	South East Asia and Oceania	2011	NA	NA	NA	-0.21	-0.98	NA	-1.17	-0.86	-0.36	0	6333	3345	14262	111	962	0	30.1351	14.8254	NA	NA	NA	NA	NA	NA	NA	NA	NA	NA	NA	NA	NA	NA	0	1	1	NA	NA	NA	NA	NA	NA	NA	NA	NA	NA	NA
Costa Rica	76	Latin America and Caribbean	2011	4600487	61633610801	56.4	0.59	0.34	0.5	0.45	0.42	1.04	3089	19692	24735	128399	39513	72257	0.156866	0.625997	1.77698	852978	13397.2	118	79.5574	20.0279	4272.23	14.577	29.9328	0.00247753	0.017587	0.00241505	0.000122395	0.00422465	0.00344383	0.336468	0.100456	0.214192	0.35713	0.419447	0.887218	0.795034	0.742215	1	0.961698	1	0.188722	0.20311	0.159856
Croatia	80	Europe	2011	4280622	88627632084	61.76	0.01	0.56	0.6	0.52	0.18	0.48	6563	67999	38483	178561	38451	124124	0.0965161	1.00083	1.43857	714025	20704.4	123	78.6068	22.1113	562.053	8.8853	10.8979	0.00894172	0.0541101	0.00922783	0.0118093	0.0199082	0.026021	0.207021	0.160607	0.173401	0.298952	0.648225	0.924812	0.785534	0.819424	0.449001	0.586196	0.398196	0.681121	0.62491	0.610806
Cuba	82	Latin America and Caribbean	2011	11323570	214000000000	NA	0.35	-0.41	0.28	-1.65	-0.61	-1.53	3974	19824	4347	66214	13614	30727	0.200464	0.319304	2.15491	6.96456e+06	18898.6	131	82.5926	17.2826	1041.29	14.1496	38.3092	0.00128008	0.00928647	0.00135657	0.000513954	0.00178573	0.00139525	0.429984	0.0512396	0.259747	1	0.59169	0.984962	0.825365	0.640477	0.831842	0.933501	1	0.0975082	0.107248	0.0897934
Cyprus	85	Asia	2011	1116644	28242887109	67.78	0.89	1.57	0.6	1.24	1.05	1.05	4599.58	1024	3303	27593	14019	79580	4.49178	0.235609	0.346733	354899	25292.7	104	75.0975	26.8079	472.148	8.9721	11.0419	0.00646406	0.0381797	0.00411039	0.00804076	0.0182405	0.0148231	1	0.0378089	0.0417942	0.148591	0.791877	0.781955	0.750465	0.993475	0.377179	0.591922	0.403458	0.492389	0.440932	0.272073
North Korea	88	Asia	2011	24631359	NA	NA	-1.37	-1.88	-0.32	-2.46	-1.31	-2.21	504600	99000	63768	83369	24670	58776	5.09697	2.58484	1.41842	NA	NA	88	NA	NA	NA	NA	NA	NA	NA	NA	NA	NA	NA	1	0.414797	0.170972	NA	NA	0.661654	NA	NA	NA	NA	NA	NA	NA	NA
Denmark	90	Europe	2011	5570572	246000000000	85.42	2.45	2.11	1.1	1.91	1.93	1.6	12613	715848	680264	3872298	623338	2842192	0.0176197	1.09132	1.36243	86552.9	44160.6	133	130.421	22.879	1486.07	17.293	16.5452	0.00831728	0.0404459	0.0114339	0.00526198	0.0159208	0.0182584	0.0377931	0.175128	0.164224	0.0362385	1	1	1	0.847874	1	1	0.604541	0.633556	0.467105	0.756826
Djibouti	91	Africa	2011	841802	2342710799	43.52	-0.31	-0.97	0.18	-0.53	-0.79	-1.4	NA	1476	5	157	477	2264	NA	0.0104822	0.0693463	1.03477e+06	2782.97	106	57.7924	11.1227	1422.29	19.1589	30.9142	0.00115175	0.00920017	0.00222501	0.000331701	0.00085959	0.00100913	NA	0.00168211	0.00835881	0.433242	0.0871309	0.796992	0.577532	0.412197	1	1	1	0.087733	0.106252	0.147277
Dominica	92	Latin America and Caribbean	2011	71402	7.26828e+08	63.88	0.74	0.61	1.21	0.24	0.64	1.01	NA	409	0	12	444	2192	NA	0	0.00547445	331582	10179.4	NA	75.6218	10.1886	755.973	9.9362	31.1047	0.0148945	0.0947857	0.0243711	0.00267699	0.018433	0.0124068	NA	0	0.000659875	0.138829	0.318702	NA	0.755704	0.37758	0.603915	0.655528	1	1	1	1
Dominican Republic	93	Latin America and Caribbean	2011	10027140	114000000000	62.7	-0.76	-0.58	-0.01	-0.19	-0.76	0.06	800	13114	5424	14783	47530	155195	0.0610035	0.114117	0.0952544	734560	11369.1	107	60.6523	22.846	2468.81	10.2499	23.1526	0.00394162	0.0311011	0.00261901	0.000219791	0.00602367	0.0050553	0.130849	0.0183128	0.0114817	0.30755	0.355952	0.804511	0.606111	0.846651	1	0.676224	0.845968	0.300247	0.359182	0.173357
Ecuador	99	Latin America and Caribbean	2011	15177280	151000000000	57.5	-0.79	-0.59	-0.71	-1.02	-1.2	-0.32	260000	505205	515196	2361396	170520	284636	0.514643	3.02132	8.2962	530502	9949.08	110	71.9176	17.4473	2868.45	11.8872	24.1511	0.00300826	0.0197956	0.00254662	4.13e-05	0.00572232	0.00335785	1	0.484841	1	0.222114	0.311492	0.827068	0.718688	0.64658	1	0.784242	0.882452	0.229149	0.228617	0.168565
Egypt	100	Africa	2011	83787634	844000000000	57.92	-0.66	-0.57	-1.44	-0.33	-0.41	-1.13	800883	293282	10948	23721	264155	523371	2.73076	0.0414454	0.0453235	1.61262e+06	10073.1	151	88.2055	14.482	504.468	9.2912	26.3524	0.00347973	0.0232898	0.00560642	0.00540261	0.00790999	0.00295107	1	0.00665086	0.00546317	0.675183	0.315374	1	0.881456	0.536689	0.402998	0.612975	0.962885	0.265063	0.268971	0.371098
El Salvador	103	Latin America and Caribbean	2011	6055208	45998442862	60.32	-0.21	-0.11	0.11	0.49	-0.76	0.02	778.7	37217	15579	76809	14389	31598	0.0209232	1.0827	2.43082	1.45574e+06	7596.51	113	64.6329	16.7538	2104.32	11.0461	35.1915	0.00279265	0.0208007	0.00247857	0.000434598	0.0034734	0.00225087	0.0448791	0.173745	0.293004	0.609498	0.237836	0.849624	0.64589	0.62088	1	0.728752	1	0.212725	0.240225	0.16406
Equatorial Guinea	104	Africa	2011	750918	34166939303	44.94	-1.49	-1.64	0.12	-1.34	-1.2	-1.9	NA	5260	21	38	9645	23223	NA	0.00217729	0.00163631	1.47125e+06	45500.2	NA	NA	NA	NA	NA	NA	NA	NA	NA	NA	NA	NA	NA	0.000349397	0.000197236	0.615994	1	NA	NA	NA	NA	NA	NA	NA	NA	NA
Eritrea	105	Africa	2011	4789568	6758835465	31.37	-0.57	-1.42	-0.77	-2.22	-1.29	-2.18	0	2638	1	7	2	46	0	0.5	0.152174	1.46931e+08	1411.16	NA	NA	NA	NA	NA	NA	NA	NA	NA	NA	NA	NA	0	0.0802365	0.0183426	1	0.0441814	NA	NA	NA	NA	NA	NA	NA	NA	NA
Estonia	106	Europe	2011	1327439	32579417514	76.32	0.93	1.1	0.58	1.4	1.16	1.13	0	78639	119176	213276	42880	142043	0	2.77929	1.50149	229363	24543.1	128	101.564	15.4358	1312.48	13.3102	16.059	0.00420204	0.0245	0.0056088	0.00229702	0.00751634	0.00611258	0	0.446001	0.180985	0.0960311	0.768409	0.962406	1	0.572036	1	0.878123	0.586776	0.320084	0.282948	0.371256
Faroe Islands	115	Europe	2011	48492	NA	NA	NA	NA	NA	NA	NA	NA	60473	354886	287313	813045	2069	8202	0.170401	138.866	99.1277	NA	NA	NA	NA	NA	NA	NA	NA	NA	NA	NA	NA	NA	NA	0.3655	1	1	NA	NA	NA	NA	NA	NA	NA	NA	NA	NA	NA
Fiji	116	South East Asia and Oceania	2011	867327	6493459066	68.13	-0.45	-0.71	-0.05	-0.5	-0.81	-0.98	462	23567	73363	208529	72313	127669	0.0196037	1.01452	1.63336	50861.7	7486.75	123	75.8464	16.2147	460.853	14.1497	26.4326	0.0205217	0.127946	0.0324264	0.033601	0.0247023	0.0191439	0.0420487	0.162803	0.19688	0.0212951	0.2344	0.924812	0.757949	0.600901	0.368156	0.933508	0.965815	1	1	1
Finland	118	Europe	2011	5388272	219000000000	81.31	2.22	2.26	1.37	1.83	1.96	1.55	9345	130910	47621	47911	77084	432347	0.0713849	0.617781	0.110816	506538	40643.8	128	106.133	17.3152	1179.3	13.3284	12.482	0.0120818	0.0557342	0.0173232	0.00764868	0.0185171	0.0238168	0.153116	0.0991371	0.0133575	0.21208	1	0.962406	1	0.641685	0.942095	0.879324	0.456077	0.920313	0.643667	1
France	120	Europe	2011	65342776	2450000000000	70.46	1.52	1.37	0.59	1.15	1.44	1.17	167871	523341	261861	1657837	1069984	6502958	0.320768	0.244734	0.254936	376752	37494.6	142	111.301	29.5046	1110.68	13.4948	15.2814	0.0107029	0.0591781	0.00731882	0.00882415	0.033931	0.0495372	0.688028	0.0392731	0.0307292	0.157741	1	1	1	1	0.887274	0.890302	0.558364	0.815279	0.683441	0.484445
French Guiana	121	Latin America and Caribbean	2011	NA	NA	NA	1.12	1.16	0.2	1.23	1.22	1.09	NA	3925	0	0	0	0	NA	NA	NA	NA	NA	NA	NA	NA	NA	NA	NA	NA	NA	NA	NA	NA	NA	NA	NA	NA	NA	NA	NA	NA	NA	NA	NA	NA	NA	NA	NA
French Polynesia	122	South East Asia and Oceania	2011	270862	NA	NA	NA	NA	NA	NA	NA	NA	2918.92	8601	1055	8860	2603	15044	0.33937	0.405302	0.588939	NA	NA	NA	80.1524	24.0932	508.022	9.9812	14.3398	0.0270612	0.148591	0.0220811	0.0366117	0.0568836	0.049755	0.727928	0.06504	0.0709891	NA	NA	NA	0.80098	0.892871	0.405837	0.658496	0.523959	1	1	1
Gabon	124	Africa	2011	1577298	26972900730	48.28	-0.79	-0.81	0.39	-0.56	-0.45	-0.93	NA	21695	979	1453	15405	32222	NA	0.0635508	0.0450934	837096	17100.7	122	NA	NA	NA	NA	NA	NA	NA	NA	NA	NA	NA	NA	0.0101982	0.00543543	0.35048	0.535399	0.917293	NA	NA	NA	NA	NA	NA	NA	NA
The Gambia	125	Africa	2011	1749099	2680483729	48.88	-0.5	-0.61	0.01	-0.27	-0.51	-1.22	20	36150	3030	4802	3634	756	0.00055325	0.833792	6.35185	3.54561e+06	1532.49	127	58.3756	19.8121	1402.12	11.6194	25.0922	0.0129271	0.111877	0.0160327	0.00413068	0.0184661	0.0145012	0.00118669	0.133801	0.765634	1	0.0479802	0.954887	0.58336	0.734218	1	0.766575	0.916838	0.984703	1	1
Georgia	127	Asia	2011	3875000	28345977228	76.61	-0.02	0.55	-0.65	0.65	-0.13	-0.19	NA	26547	8506	3923	21462	42098	NA	0.396328	0.0931873	673333	7315.09	110	97.3936	16.231	328.343	17.3103	23.5751	0.00448955	0.0216887	0.00617963	0.010304	0.00400974	0.00424608	NA	0.0636	0.0112325	0.281915	0.229025	0.827068	0.973275	0.601505	0.2623	1	0.861405	0.341985	0.25048	0.40904
Germany	128	Europe	2011	81797673	3430000000000	79.45	1.71	1.55	0.83	1.55	1.61	1.37	20936	219439	623907	2577770	971979	5278356	0.0954069	0.641893	0.488366	649824	41932.7	138	98.0915	29.4277	960.321	12.1866	12.7309	0.00312731	0.0212123	0.0024427	0.00266249	0.00795812	0.0075035	0.204642	0.103007	0.0588663	0.272072	1	1	0.980249	1	0.76716	0.803995	0.465172	0.238218	0.244978	0.161687
Ghana	129	Africa	2011	24928503	85526138706	63.73	0.04	-0.05	0.16	0.13	-0.04	0.46	0	267169	20373	56340	320872	267694	0	0.0634926	0.210464	319492	3430.86	134	65.3372	11.595	858.798	13.1611	25.0868	0.011684	0.104883	0.0335473	0.00762529	0.0142186	0.0153117	0	0.0101889	0.0253688	0.133767	0.107415	1	0.652928	0.4297	0.686057	0.868286	0.916641	0.890012	1	1
Greece	131	Europe	2011	11104899	290000000000	60.42	-0.18	0.5	-0.1	0.49	0.55	0.8	108412	56669	118644	828482	97964	562514	1.91308	1.2111	1.47282	515543	26114.6	138	115.371	29.9257	907.596	13.3507	16.277	0.00526438	0.0287958	0.00423342	0.00515526	0.0123111	0.0135397	1	0.194349	0.17753	0.215851	0.817612	1	1	1	0.72504	0.880795	0.594742	0.401005	0.332559	0.280217
Greenland	132	Europe	2011	56890	NA	NA	1.22	0.98	1.93	1.34	1.74	1.24	NA	214493	111733	450744	957	5892	NA	116.753	76.501	NA	NA	NA	NA	NA	NA	NA	NA	NA	NA	NA	NA	NA	NA	NA	1	1	NA	NA	NA	NA	NA	NA	NA	NA	NA	NA	NA
Grenada	133	Latin America and Caribbean	2011	105070	1179028541	60.36	0.44	0.23	0.36	0.26	0.15	0.81	NA	2320	701	5402	587	2811	NA	1.19421	1.92174	419434	11221.4	NA	64.2921	15.9777	368.473	7.4202	15.6457	0.0231198	0.133615	0.0256379	0.0345429	0.0368185	0.0233933	NA	0.191638	0.231641	0.175611	0.351325	NA	0.642484	0.592118	0.294358	0.489538	0.571675	1	1	1
Guadeloupe	134	Latin America and Caribbean	2011	NA	NA	NA	NA	NA	NA	NA	NA	NA	2	2200	0	0	0	0	0.000909091	NA	NA	NA	NA	NA	NA	NA	NA	NA	NA	NA	NA	NA	NA	NA	NA	0.00194995	NA	NA	NA	NA	NA	NA	NA	NA	NA	NA	NA	NA	NA
Guam	135	South East Asia and Oceania	2011	160858	NA	NA	0.83	-0.03	0.82	0.62	1.13	0.83	41	380	0	0	0	0	0.107895	NA	NA	NA	NA	NA	NA	NA	NA	NA	NA	NA	NA	NA	NA	NA	NA	0.231428	NA	NA	NA	NA	NA	NA	NA	NA	NA	NA	NA	NA	NA
Guatemala	136	Latin America and Caribbean	2011	15049280	102000000000	61.24	-0.47	-0.7	-0.76	-0.11	-1.07	-0.34	15944	17205	33087	106068	21446	72216	0.926707	1.54281	1.46876	1.41243e+06	6777.73	118	63.2436	20.4056	2965.65	11.5796	28.3422	0.000418841	0.00314451	0.000355878	1.22e-05	0.000633872	0.000435179	1	0.247579	0.17704	0.591365	0.212201	0.887218	0.632006	0.756212	1	0.763949	1	0.0319045	0.0363156	0.0235562
Guinea	137	Africa	2011	11316351	13396928290	36.43	-1.11	-1.15	-1.39	-1	-1.47	-0.94	NA	88338	7854	7535	1353	2007	NA	5.80488	3.75436	6.6751e+06	1183.86	116	45.063	12.5295	1246.28	7.2391	16.5491	0.00451608	0.0485793	0.00772628	0.00154666	0.00912227	0.00797196	NA	0.931526	0.45254	1	0.0370649	0.87218	0.450324	0.464331	0.995599	0.47759	0.604684	0.344005	0.561036	0.511415
Guinea-Bissau	138	Africa	2011	1673509	2370210331	33.69	-1.05	-1.04	-0.73	-1.12	-1.32	-0.93	NA	3755	4401	2681	444	1247	NA	9.91216	2.14996	1.90073e+06	1416.31	105	42.9944	13.1199	993.414	7.7755	15.1878	0.000514599	0.00569808	0.000695083	0.000157544	0.00125681	0.00053004	NA	1	0.25915	0.795809	0.0443427	0.789474	0.429652	0.486211	0.793597	0.512978	0.554944	0.0391987	0.0658064	0.0460087
Guyana	140	Latin America and Caribbean	2011	755883	4593641614	58.37	-0.6	-0.1	-0.43	-0.66	-0.5	0.01	87.54	22823	20414	53619	1213	2551	0.0038356	16.8293	21.0188	1.80072e+06	6077.19	115	72.3709	5.8882	355.709	10.8929	27.3575	NA	NA	NA	NA	NA	NA	0.00822714	1	1	0.753937	0.190268	0.864662	0.723218	0.218211	0.284161	0.718645	0.99961	NA	NA	NA
Haiti	141	Latin America and Caribbean	2011	10144890	15849403538	43.12	-1.22	-1.66	-1.03	-1.04	-1.41	-0.78	NA	770	748	10122	16925	34600	NA	0.044195	0.292543	458075	1562.3	92	47.7101	14.2612	1184.47	7.8391	18.7248	0.00327424	0.025956	0.00286334	0.000537087	0.00363687	0.00357283	NA	0.0070921	0.0352623	0.19179	0.0489136	0.691729	0.476777	0.528507	0.946222	0.517174	0.684181	0.24941	0.299762	0.189529
Honduras	145	Latin America and Caribbean	2011	7621414	33791210423	58.3	-0.8	-0.55	-0.43	-0.11	-0.93	-0.49	30295	8985	21626	143174	9524	17484	3.37173	2.27068	8.18886	1.93269e+06	4433.72	118	65.2542	13.7472	4571.01	10.8536	26.8051	0.000885743	0.00666507	0.00121007	3.38e-05	0.00156792	0.00122962	1	0.364384	0.987062	0.809192	0.138814	0.887218	0.652099	0.509458	1	0.716052	0.979426	0.06747	0.0769741	0.0800968
Iceland	150	Europe	2011	319014	12582181171	81.01	1.95	1.58	1.23	1.03	1.68	1.45	5080	1154199	500979	1960117	40902	99093	0.00440132	12.2483	19.7806	126973	39440.8	133	104.555	19.4106	1253.44	12.9869	12.8215	0.0420179	0.193388	0.045369	0.0212107	0.0865662	0.0704331	0.00944057	1	1	0.053162	1	1	1	0.719338	1	0.856794	0.468482	1	1	1
India	155	South East Asia and Oceania	2011	1247446011	5780000000000	50.09	-0.57	0	-1.29	-0.34	-0.11	0.42	322522	3108062	923042	3512734	28300	114519	0.103769	32.6163	30.6738	5.0472e+07	4633.47	108	66.1682	13.3527	317.705	11.5156	21.9702	0.00077407	0.00548108	0.00109056	0.00175588	0.00155847	0.00254987	0.222579	1	1	1	0.145067	0.81203	0.661233	0.494838	0.253802	0.759726	0.802764	0.0589635	0.0633003	0.0721859
Indonesia	158	South East Asia and Oceania	2011	244808254	2170000000000	57.46	-0.68	-0.25	-0.76	-0.33	-0.61	-0.04	6.21668e+06	4839344	1106188	3348219	241569	267053	1.28461	4.57918	12.5377	8.12573e+06	8864.08	117	59.684	9.6671	201.108	7.2072	15.5995	0.0116815	0.0839075	0.0257189	0.0410029	0.0280399	0.0157973	1	0.734835	1	1	0.277522	0.879699	0.596435	0.358254	0.160657	0.475486	0.569987	0.889819	0.969037	1
Iran	161	Asia	2011	75184322	1350000000000	56.98	-0.92	-0.44	-1.42	-1.51	-0.94	-1.55	8026	455169	55902	210788	60844	69236	0.017633	0.918776	3.04449	1.94985e+07	17955.9	126	101.108	25.065	619.712	16.8412	27.3842	0.00241359	0.0118398	0.00248892	0.00296585	0.00244599	0.00204322	0.0378218	0.147439	0.366974	1	0.562173	0.947368	1	0.928885	0.495062	1	1	0.183851	0.136736	0.164746
Iraq	165	Asia	2011	31867758	421000000000	47.55	-1.21	-1.15	-1.84	-1.09	-1.52	-1.14	NA	26573	203	115	39937	36574	NA	0.00508301	0.00314431	1.15109e+07	13210.8	115	73.1126	20.1084	181.794	12.8702	19.7753	0.000669194	0.00434357	0.000516167	0.00216675	0.000648475	0.000454896	NA	0.000815685	0.000379006	1	0.413613	0.864662	0.730629	0.745198	0.145228	0.849094	0.722565	0.0509748	0.0501634	0.0341659
Ireland	166	Europe	2011	4576794	208000000000	82.02	1.54	1.45	0.93	1.59	1.77	1.32	43609.4	243290	206112	595507	95173	269358	0.179249	2.16566	2.21084	772207	45446.7	145	134.173	24.0195	1344.03	16.968	15.0102	0.00640743	0.0346543	0.00703056	0.00448662	0.0137342	0.0178755	0.384477	0.347529	0.266488	0.323312	1	1	1	0.89014	1	1	0.548454	0.488075	0.400218	0.465364
Israel	168	Asia	2011	7765800	237000000000	71.65	0.71	1.33	-1.19	1.32	1	0.65	2326	2063	4903	30595	75657	379927	1.12748	0.0648056	0.0805286	623804	30518.4	155	106.494	40.7722	846.995	12.9053	16.7195	0.00563807	0.0339696	0.00323343	0.00536369	0.00912589	0.00821363	1	0.0103996	0.00970669	0.261178	0.955489	1	1	1	0.676629	0.85141	0.61091	0.429471	0.39231	0.214026
Italy	169	Europe	2011	59379449	2160000000000	66.5	0.08	0.38	0.5	0.71	0.42	0.9	125347	204801	126287	772152	957826	6134321	0.612042	0.131848	0.125874	352117	36376.2	141	105.996	33.4388	811.508	12.7123	15.0093	0.00671125	0.040485	0.00422587	0.00772103	0.0209204	0.027646	1	0.021158	0.0151725	0.147427	1	1	1	1	0.648279	0.838677	0.548422	0.511219	0.467556	0.279718
Jamaica	170	Latin America and Caribbean	2011	2699838	22917372413	62.56	-0.29	0.22	-0.08	0.3	-0.43	0.43	45	3250	1457	11991	27937	104964	0.0138462	0.0521531	0.114239	218336	8488.43	115	69.7803	15.6182	1062.43	7.9662	18.6477	0.0134771	0.0874639	0.0156233	0.00918154	0.0286939	0.0177034	0.0296992	0.00836916	0.0137701	0.0914141	0.265761	0.864662	0.697329	0.578796	0.84873	0.52556	0.681364	1	1	1
Japan	171	Asia	2011	127817277	4570000000000	77.98	1.57	1.47	0.98	1.09	1.3	1.07	867266	3631583	409445	1871870	2323054	17231696	0.238812	0.176253	0.108629	265209	35754.2	111	77.5564	22.2349	654.063	12.891	21.9484	0.024406	0.125866	0.0167807	0.0224758	0.0710612	0.083449	0.512237	0.0282838	0.0130939	0.111039	1	0.834586	0.775037	0.824004	0.522503	0.850467	0.801968	1	1	1
Jordan	175	Asia	2011	6760371	69797089967	57.17	0.1	0.09	-0.52	0.3	0.26	-0.8	121	145	2562	6479	24836	81105	0.834483	0.103157	0.0798841	860577	10324.4	138	91.9799	28.2426	311.841	15.8381	23.1349	0.00329938	0.0183232	0.00271537	0.0085375	0.00347903	0.0030847	1	0.0165539	0.009629	0.360312	0.323244	1	0.919174	1	0.249116	1	0.845321	0.251325	0.211612	0.179735
Kenya	177	Africa	2011	41419954	109000000000	56.93	-0.95	-0.57	-1.24	-0.21	-0.96	-0.28	160	123225	15528	54679	16088	11532	0.00129844	0.965191	4.7415	9.45196e+06	2631.58	100	60.3132	9.025	921.989	13.5637	18.3663	9.53e-05	0.00067554	0.000149442	3.56e-05	0.000114306	0.000138847	0.00278507	0.154887	0.571527	1	0.0823911	0.75188	0.602722	0.334458	0.736538	0.894847	0.671082	0.00725932	0.00780172	0.00989181
Kiribati	178	South East Asia and Oceania	2011	104662	1.78593e+08	58.58	0.13	-0.78	1.33	-1.42	0.09	0.86	4293	62904	42351	47326	687	1083	0.0682469	61.6463	43.699	164906	1706.38	133	NA	NA	NA	NA	NA	NA	NA	NA	NA	NA	NA	0.146385	1	1	0.069044	0.0534245	1	NA	NA	NA	NA	NA	NA	NA	NA
South Korea	183	Asia	2011	49779440	1560000000000	81.77	0.46	1.26	0.39	0.99	1.02	0.72	1477547	1686031	576793	2130589	1293208	3858383	0.876346	0.446017	0.552197	404314	31338.2	133	96.1283	30.6849	1242.79	17.4518	32.2177	0.0212788	0.118238	0.0141047	0.011197	0.0553714	0.0607041	1	0.0715737	0.0665603	0.169281	0.981156	1	0.96063	1	0.992815	1	1	1	1	0.933612
Kuwait	187	Asia	2011	3239181	247000000000	60.37	0.13	0.02	0.29	0.09	0.55	-0.54	319	3670	463	1877	31755	117577	0.086921	0.0145804	0.015964	2.10075e+06	76253.8	142	108.044	33.0088	586.371	17.4215	31.1461	0.00482223	0.0275109	0.00375659	0.00788328	0.00923003	0.00727577	0.18644	0.00233976	0.00192426	0.879555	1	1	1	1	0.468427	1	1	0.367325	0.31772	0.248655
Latvia	198	Europe	2011	2059709	40660287491	73.88	0.19	0.71	0.3	0.97	0.75	0.71	NA	151681	104838	198298	61901	164213	NA	1.69364	1.20757	247607	19740.8	132	95.212	26.8778	1315.34	12.4923	15.01	0.0111764	0.0642746	0.0107469	0.00720419	0.0186014	0.0217815	NA	0.271784	0.145557	0.10367	0.618057	0.992481	0.951473	0.996066	1	0.824163	0.548447	0.851344	0.742299	0.711357
Lebanon	200	Asia	2011	4591698	72014278181	61.63	-0.89	-0.26	-1.56	-0.04	-0.67	-0.42	25	3155	462	2641	28130	122467	0.00792393	0.0164237	0.021565	588030	15683.6	129	88.3715	33.9161	465.913	15.1366	22.0438	0.00413522	0.0261937	0.00245157	0.00731624	0.00650445	0.0044776	0.0169964	0.00263557	0.00259938	0.2462	0.491031	0.969925	0.883115	1	0.372198	0.998617	0.805454	0.314993	0.302507	0.162273
Liberia	202	Africa	2011	4079574	2988830567	41.79	-0.62	-1.24	-0.42	-1.09	-0.97	-0.31	NA	6450	91	693	6866	6328	NA	0.0132537	0.109513	472318	732.633	105	NA	NA	NA	NA	NA	NA	NA	NA	NA	NA	NA	NA	0.00212686	0.0132004	0.197753	0.0229377	0.789474	NA	NA	NA	NA	NA	NA	NA	NA
Libya	203	Africa	2011	6288652	69322560014	NA	-1.29	-1.36	-1.28	-1.54	-1.18	-1.56	0	30000	363	3989	39247	81370	0	0.00924911	0.049023	851942	11023.4	NA	50.4714	9.9893	490.837	7.4816	11.0093	0.00136603	0.0112828	0.00254652	0.0016635	0.00236218	0.00205482	0	0.00148423	0.00590909	0.356696	0.345128	NA	0.504371	0.370194	0.392109	0.493589	0.402266	0.104055	0.130304	0.168558
Lithuania	205	Europe	2011	3028115	69178303536	73.45	0.24	0.72	0.64	0.94	0.76	0.84	NA	137312	91232	410037	101330	347965	NA	0.900345	1.17839	198808	22845.3	138	130.774	22.8476	1479.1	15.0424	14.8009	0.0191311	0.0859843	0.0266144	0.0119754	0.0261515	0.0392883	NA	0.144481	0.142039	0.0832382	0.715255	1	1	0.84671	1	0.992402	0.540807	1	0.993021	1
Madagascar	215	Africa	2011	21678867	29735787033	44.9	-0.32	-1.02	-0.76	-0.52	-0.86	-0.86	7110	46537	25599	160033	20523	41254	0.152782	1.24733	3.87921	720798	1371.65	98	43.6091	4.8228	330.741	7.6555	12.2733	0.00216098	0.0203032	0.00751656	0.00286761	0.00335257	0.00667099	0.327708	0.200163	0.467589	0.301788	0.0429444	0.736842	0.435795	0.178728	0.264215	0.505062	0.448451	0.164609	0.234479	0.497533
Malaysia	217	South East Asia and Oceania	2011	28572970	625000000000	76.39	0.05	1.03	0.08	0.59	0.52	-0.44	404286	1027105	271661	890203	348980	967953	0.393617	0.778443	0.919676	645693	21873.8	122	73.8039	13.7983	370.718	7.0539	13.8758	0.0260581	0.163113	0.035967	0.0525105	0.0755968	0.0510421	0.844286	0.124919	0.110855	0.270342	0.684839	0.917293	0.737538	0.511352	0.296151	0.465372	0.507005	1	1	1
Maldives	218	South East Asia and Oceania	2011	377000	4194858489	63.58	-0.53	-0.31	-0.21	-0.4	-0.57	-0.2	NA	98209	39117	117754	2735	16980	NA	14.3024	6.93486	247047	11126.9	119	104.191	11.2899	458.16	12.0148	21.0728	0.118372	0.450664	0.210948	0.165148	0.130006	0.103517	NA	1	0.835909	0.103435	0.348369	0.894737	1	0.418393	0.366004	0.792661	0.769974	1	1	1
Malta	220	Europe	2011	416268	11974071551	NA	0.83	1.21	1.04	1.33	1.3	1.13	2126.72	1903	4445	77525	12848	50247	1.11756	0.345968	1.54288	238304	28765.3	133	98.8974	21.3706	640.548	11.5997	15.5404	0.0131529	0.0707248	0.0145218	0.0173249	0.0309574	0.0385255	1	0.0555186	0.185974	0.0997747	0.900601	1	0.988302	0.791974	0.511707	0.765275	0.567827	1	0.816792	0.961219
Marshall Islands	221	South East Asia and Oceania	2011	52541	1.83972e+08	57.69	-0.3	-1.47	1.09	-1.01	0.12	1.14	0	90655	53237	89317	1151	1921	0	46.2528	46.4951	95768.7	3501.49	NA	NA	NA	NA	NA	NA	NA	NA	NA	NA	NA	NA	0	1	1	0.040097	0.109627	NA	NA	NA	NA	NA	NA	NA	NA	NA
Martinique	222	Latin America and Caribbean	2011	NA	NA	NA	0.83	0.73	0.66	0.87	0.87	0.6	40	3100	0	0	0	0	0.0129032	NA	NA	NA	NA	NA	NA	NA	NA	NA	NA	NA	NA	NA	NA	NA	NA	0.0276767	NA	NA	NA	NA	NA	NA	NA	NA	NA	NA	NA	NA	NA
Mauritania	223	Africa	2011	3683221	12535969842	42.78	-0.56	-0.93	-1.17	-0.77	-0.88	-0.97	NA	333144	233760	284944	1924	665	NA	121.497	428.487	1.88511e+07	3403.53	126	69.4719	15.1647	1299.72	21.3209	27.3891	0.00318177	0.0228629	0.00518227	0.0012056	0.0020492	0.00403339	NA	1	1	1	0.10656	0.947368	0.694247	0.561989	1	1	1	0.242367	0.26404	0.343023
Mauritius	224	Africa	2011	1252404	20742028226	73.91	0.63	0.86	0.93	0.85	0.91	0.79	463.2	4889	89347	334020	161712	298827	0.0947433	0.552507	1.11777	69411.5	16561.8	129	76.4262	30.4407	362.252	11.1805	18.0121	0.011139	0.0737814	0.0077938	0.0137331	0.0200912	0.020139	0.203219	0.0886625	0.134733	0.0290616	0.518526	0.969925	0.763743	1	0.289388	0.737619	0.65814	0.848499	0.852091	0.515885
Mayotte	225	Africa	2011	NA	NA	NA	NA	NA	NA	NA	NA	NA	44	862	86	768	1455	3639	0.0510441	0.0591065	0.211047	NA	NA	NA	NA	NA	NA	NA	NA	NA	NA	NA	NA	NA	NA	0.109487	0.00948501	0.025439	NA	NA	NA	NA	NA	NA	NA	NA	NA	NA	NA
Mexico	226	Latin America and Caribbean	2011	120365271	1900000000000	66.08	-0.4	0.31	-0.68	0.29	-0.56	0.09	116803	1464722	267091	1013231	190889	612416	0.0797441	1.3992	1.65448	3.10247e+06	15785.3	129	86.1759	25.8414	1445.37	28.4892	44.7473	0.00382668	0.0259924	0.00299876	0.000606434	0.00327546	0.00364147	0.171046	0.224533	0.199427	1	0.494215	0.969925	0.861174	0.957658	1	1	1	0.291491	0.300183	0.198493
Micronesia	229	South East Asia and Oceania	2011	103476	3.52883e+08	50.16	-0.3	-0.75	1.11	-0.93	-0.06	1.02	0	29073	22431	39286	2100	7961	0	10.6814	4.93481	44326.4	3410.28	NA	NA	NA	NA	NA	NA	NA	NA	NA	NA	NA	NA	0	1	0.594828	0.0185589	0.106771	NA	NA	NA	NA	NA	NA	NA	NA	NA
Montenegro	241	Europe	2011	620079	8974058270	61.65	-0.21	0.1	0.54	-0.06	-0.02	0.23	329	1213	42	260	3112	14728	0.271228	0.0134961	0.0176534	609320	14472.4	144	99.882	23.0145	727.136	11.7252	13.7823	0.00347423	0.0193296	0.00334329	0.00409646	0.00714844	0.00937425	0.581769	0.00216577	0.0021279	0.255114	0.453112	1	0.998142	0.852896	0.580879	0.773555	0.503588	0.264644	0.223235	0.221298
Montserrat	242	Latin America and Caribbean	2011	NA	NA	NA	NA	NA	NA	NA	NA	NA	NA	NA	NA	NA	50	343	NA	NA	NA	NA	NA	NA	NA	NA	NA	NA	NA	NA	NA	NA	NA	NA	NA	NA	NA	NA	NA	NA	NA	NA	NA	NA	NA	NA	NA	NA	NA
Morocco	243	Africa	2011	32531964	223000000000	60.04	-0.4	-0.15	-0.39	-0.1	-0.22	-0.74	279	918042	278066	1351101	58301	149929	0.000303908	4.76949	9.01161	1.48737e+06	6854.8	140	95.6875	19.118	615.193	11.7553	33.7061	0.00623491	0.0356007	0.00861466	0.00835908	0.0111274	0.0044787	0.000651864	0.765375	1	0.622741	0.214614	1	0.956225	0.708495	0.491452	0.77554	1	0.474934	0.411148	0.570219
Mozambique	244	Africa	2011	25016921	23811739934	53.83	-0.49	-0.62	0.29	-0.42	-0.57	-0.19	512	18619	7822	51412	27374	57873	0.0274988	0.285746	0.888359	411448	951.825	106	49.7352	12.8245	391.388	8.9415	20.1932	0.00276128	0.028081	0.00247861	0.00456111	0.00427434	0.0100561	0.0589833	0.0458545	0.10708	0.172268	0.0298003	0.796992	0.497014	0.475264	0.312663	0.589904	0.737835	0.210336	0.324304	0.164063
Myanmar	245	South East Asia and Oceania	2011	52125411	197000000000	NA	-1.68	-1.63	-1.11	-2.13	-1.43	-1.88	58217.4	55000	351409	542360	6033	15610	1.0585	58.2478	34.7444	1.26201e+07	3779.35	107	NA	NA	NA	NA	NA	NA	NA	NA	NA	NA	NA	1	1	1	1	0.118326	0.804511	NA	NA	NA	NA	NA	NA	NA	NA
Namibia	246	Africa	2011	2240161	19322996885	63.22	0.28	0.07	0.89	0.04	0.16	0.34	472.75	411140	353607	748063	17331	43391	0.00114985	20.4032	17.24	445323	8625.72	90	63.1942	12.6341	299.695	9.5002	24.9273	0.00608073	0.0452602	0.0119101	0.00905203	0.00904982	0.00700787	0.00246636	1	1	0.18645	0.270059	0.676692	0.631513	0.468208	0.239414	0.626763	0.910813	0.46319	0.522704	0.788349
Nauru	247	South East Asia and Oceania	2011	10043	7.38114e+07	NA	0.02	-0.59	1.09	-1.1	0.52	1.1	0	320	NA	NA	NA	NA	0	NA	NA	NA	7349.53	NA	NA	NA	NA	NA	NA	NA	NA	NA	NA	NA	NA	0	NA	NA	NA	0.230104	NA	NA	NA	NA	NA	NA	NA	NA	NA
Netherlands	249	Europe	2011	16693074	769000000000	75.21	2.16	1.79	1.09	1.81	1.81	1.58	39659.9	368926	787533	3478738	829171	3172326	0.107501	0.949784	1.09659	242409	46067	124	124.911	22.4382	1190.21	16.137	15.2804	0.00876459	0.0408323	0.0103275	0.00607551	0.0120348	0.0159672	0.230583	0.152415	0.13218	0.101493	1	0.932331	1	0.831538	0.950806	1	0.558327	0.667628	0.471566	0.683596
Netherlands Antilles	250	Latin America and Caribbean	2011	NA	NA	NA	NA	NA	NA	NA	NA	NA	0	0	0	0	0	0	NA	NA	NA	NA	NA	NA	NA	NA	NA	NA	NA	NA	NA	NA	NA	NA	NA	NA	NA	NA	NA	NA	NA	NA	NA	NA	NA	NA	NA	NA	NA
New Caledonia	252	South East Asia and Oceania	2011	254000	NA	NA	NA	NA	NA	NA	NA	NA	1561	3455	1603	18322	2056	12572	0.451809	0.779669	1.45737	NA	NA	NA	71.2073	22.6772	801.365	8.4726	13.5865	0.0169584	0.0956064	0.0135563	0.0143005	0.0405712	0.0459551	0.969103	0.125116	0.175667	NA	NA	NA	0.711589	0.840396	0.640177	0.558969	0.496434	1	1	0.897314
New Zealand	253	South East Asia and Oceania	2011	4384000	144000000000	89.08	2.34	1.88	1.37	1.97	1.91	1.62	116591	429257	281056	1173874	30867	142255	0.271611	9.10539	8.2519	1.01227e+06	32846.7	127	118.191	19.2671	1250.68	15.7394	15.6535	0.00916253	0.0459625	0.0117128	0.00582853	0.0142984	0.0160549	0.58259	1	0.994661	0.423822	1	0.954887	1	0.71402	0.999119	1	0.57196	0.697941	0.530815	0.77529
Nicaragua	254	Latin America and Caribbean	2011	5807787	24528765813	54.23	-0.74	-0.9	-0.28	-0.32	-0.72	-0.58	15740	32902	22716	143950	4438	7585	0.47839	5.11852	18.9782	3.23385e+06	4223.43	113	71.7796	17.0295	2539.91	12.1915	26.3818	0.00257213	0.0176158	0.0028091	3.28e-05	0.00397699	0.003011	1	0.821385	1	1	0.13223	0.849624	0.717309	0.631097	1	0.804318	0.963959	0.195928	0.203443	0.185939
Nigeria	256	Africa	2011	163770669	857000000000	42.5	-1.13	-1.08	-1.94	-0.67	-1.22	-0.75	0	380917	31922	100712	1591166	1960297	0	0.020062	0.0513759	437179	5232.93	126	66.1648	13.5679	1373.48	16.0877	24.7763	0.00593261	0.0529532	0.0105784	0.00180332	0.00772682	0.00545137	0	0.00321941	0.0061927	0.183041	0.163836	0.947368	0.661199	0.502814	1	1	0.905296	0.451907	0.611549	0.700201
Niue	259	South East Asia and Oceania	2011	NA	NA	NA	-0.42	-0.98	NA	-0.94	-0.71	-0.36	NA	5	NA	NA	NA	NA	NA	NA	NA	NA	NA	NA	NA	NA	NA	NA	NA	NA	NA	NA	NA	NA	NA	NA	NA	NA	NA	NA	NA	NA	NA	NA	NA	NA	NA	NA	NA
Northern Mariana Islands	261	South East Asia and Oceania	2011	53234	NA	NA	NA	NA	NA	NA	NA	NA	20	173	0	0	NA	NA	0.115607	NA	NA	NA	NA	NA	NA	NA	NA	NA	NA	NA	NA	NA	NA	NA	NA	0.24797	NA	NA	NA	NA	NA	NA	NA	NA	NA	NA	NA	NA	NA
Norway	263	Europe	2011	4953088	307000000000	82.17	2.17	1.84	1.32	1.6	1.89	1.67	1.14382e+06	2434621	2275166	9265765	208343	671661	0.469815	10.9203	13.7953	457076	61981.5	137	99.5428	25.7455	881.27	12.4235	13.5981	0.0145366	0.0952121	0.0106679	0.0114648	0.0369069	0.0233368	1	1	1	0.191371	1	1	0.994752	0.954104	0.70401	0.819624	0.496858	1	1	0.706126
Oman	266	Asia	2011	3210003	136000000000	65.57	0	0.27	0.42	0.34	0.54	-1.02	156	157692	75245	158459	18646	44832	0.00098927	4.03545	3.53451	3.03355e+06	42367.6	127	NA	NA	NA	NA	NA	NA	NA	NA	NA	NA	NA	0.00212193	0.647581	0.426039	1	1	0.954887	NA	NA	NA	NA	NA	NA	NA	NA
Pakistan	270	Asia	2011	173669648	751000000000	52.93	-1.05	-0.81	-2.81	-0.63	-0.91	-0.87	105	316209	134998	316936	1725	4739	0.000332059	78.2597	66.8782	1.58472e+08	4324.3	108	73.5509	14.5521	870.469	12.4994	23.7699	0.000339878	0.00187126	0.000468417	0.000135116	0.000608317	0.000438554	0.000712246	1	1	1	0.135388	0.81203	0.735009	0.539287	0.695381	0.824631	0.868523	0.0258897	0.021611	0.0310053
Palau	273	South East Asia and Oceania	2011	20606	2.66805e+08	56.7	-0.43	-0.59	1.09	-0.91	0.89	1.21	23.58	44	106	153	407	1565	0.535909	0.260442	0.0977636	170482	12947.9	NA	NA	NA	NA	NA	NA	NA	NA	NA	NA	NA	NA	1	0.041794	0.0117841	0.0713785	0.405381	NA	NA	NA	NA	NA	NA	NA	NA	NA
Panama	275	Latin America and Caribbean	2011	3681979	62809393855	65.91	-0.34	0.09	-0.03	0.43	0	0.52	6517	162957	33586	111582	16060	46108	0.0399921	2.09128	2.42001	1.36222e+06	17058.6	113	82.3206	21.8986	1535.93	14.0357	29.5885	0.00654988	0.0398869	0.00538885	0.000398192	0.00745975	0.00662462	0.0857808	0.335595	0.291702	0.570344	0.534081	0.849624	0.822647	0.811541	1	0.925987	1	0.498926	0.460648	0.356697
Papua New Guinea	276	South East Asia and Oceania	2011	7001172	16418209555	57.1	-1.1	-0.73	-0.78	-0.51	-0.81	0	261	170687	59610	165283	10532	25701	0.00152911	5.65989	6.43099	638816	2345.07	NA	NA	NA	NA	NA	NA	NA	NA	NA	NA	NA	NA	0.00327986	0.90826	0.775174	0.267463	0.0734207	NA	NA	NA	NA	NA	NA	NA	NA	NA
Peru	278	Latin America and Caribbean	2011	29759891	311000000000	69.3	-0.25	-0.15	-0.74	0.48	-0.62	0.09	68592	8169839	431412	1050149	69230	133816	0.00839576	6.23158	7.84771	2.32409e+06	10450.3	115	70.7091	12.7153	1327.49	15.8374	29.3906	0.0133148	0.0812615	0.0191913	0.000599831	0.0182385	0.01783	0.0180084	1	0.945941	0.973063	0.327184	0.864662	0.706611	0.471217	1	1	1	1	0.938479	1
Philippines	279	South East Asia and Oceania	2011	94501233	544000000000	54.99	-0.7	0.08	-1.38	-0.21	-0.54	-0.04	2301188	2243540	223039	704095	192790	181971	1.0257	1.1569	3.86927	2.98949e+06	5756.54	118	58.9389	6.9853	713.906	5.4557	19.6053	0.0170375	0.111355	0.0483876	0.0158743	0.0486864	0.0204093	1	0.185651	0.466391	1	0.180229	0.887218	0.588989	0.258869	0.57031	0.359933	0.716354	1	1	1
Poland	280	Europe	2011	38063255	870000000000	64.98	0.49	0.62	1.05	0.93	0.75	1.02	0	180413	318314	1556786	437766	1578985	0	0.727133	0.985941	550987	22856.7	136	100.347	20.9213	1112.49	12.5578	14.7833	0.00403722	0.0236159	0.00533488	0.00306289	0.00610659	0.00697984	0	0.116685	0.118843	0.230691	0.715611	1	1	0.775324	0.888722	0.828484	0.540164	0.307528	0.272737	0.353124
Portugal	281	Europe	2011	10557560	283000000000	72.64	1.08	0.96	0.72	0.63	1.03	1.1	8050.39	215432	176138	1067012	388175	2010747	0.0373686	0.453759	0.530655	140744	26805.4	140	100.394	29.2538	1060.88	11.6195	14.7397	0.0170058	0.109211	0.0123553	0.0132941	0.0386173	0.0407333	0.0801534	0.0728161	0.0639636	0.0589274	0.839241	1	1	1	0.847492	0.766581	0.538571	1	1	0.817816
Puerto Rico	284	Latin America and Caribbean	2011	3678736	126000000000	71.34	0.49	0.35	0.63	0.84	0.75	0.7	0	1455	NA	NA	NA	NA	0	NA	NA	NA	34250.9	NA	NA	NA	NA	NA	NA	NA	NA	NA	NA	NA	NA	0	NA	NA	NA	1	NA	NA	NA	NA	NA	NA	NA	NA	NA
Qatar	286	Asia	2011	1905437	252000000000	64.48	1.08	0.78	1.16	0.49	0.84	-0.96	0	12278	3994	3379	24624	60684	0	0.162199	0.0556819	4.15266e+06	132253	NA	NA	NA	NA	NA	NA	NA	NA	NA	NA	NA	NA	0	0.0260286	0.00671174	1	1	NA	NA	NA	NA	NA	NA	NA	NA	NA
Reunion	287	Africa	2011	NA	NA	NA	0.83	0.99	0.46	1.11	0.87	1.27	30	2968	0	0	0	0	0.0101078	NA	NA	NA	NA	NA	NA	NA	NA	NA	NA	NA	NA	NA	NA	NA	NA	0.0216807	NA	NA	NA	NA	NA	NA	NA	NA	NA	NA	NA	NA	NA
Reunion	287	Africa	2011	NA	NA	NA	0.83	0.99	0.46	1.11	0.87	1.27	30	2968	0	0	0	0	0.0101078	NA	NA	NA	NA	NA	NA	NA	NA	NA	NA	NA	NA	NA	NA	NA	NA	0.0216807	NA	NA	NA	NA	NA	NA	NA	NA	NA	NA	NA	NA	NA
Romania	292	Europe	2011	20147528	365000000000	63.76	-0.19	-0.31	0.17	0.66	0.05	0.37	1.31	2916	6235	13284	67837	167136	0.000449246	0.0919115	0.0794802	2.18385e+06	18116.4	135	97.3916	24.1785	975.435	10.7736	14.4382	0.00200895	0.0108326	0.00217693	0.00167938	0.00337162	0.00357175	0.000963605	0.0147493	0.00958032	0.914348	0.567198	1	0.973255	0.896032	0.779234	0.710774	0.527554	0.153029	0.125105	0.144094
Russian Federation	293	Asia	2011	142960868	3440000000000	54.32	-1.04	-0.46	-0.99	-0.36	-0.74	-0.87	10254	4213622	1767693	3232646	932253	2661541	0.00243354	1.89615	1.21458	1.29248e+06	24062.5	133	92.4059	23.5421	725.788	10.6554	13.6141	0.00687049	0.0406327	0.0070119	0.00723119	0.012684	0.012928	0.00521979	0.304281	0.146402	0.541145	0.753364	1	0.923431	0.872448	0.579802	0.702976	0.497443	0.523349	0.469262	0.464129
Saint Helena	299	Africa	2011	NA	NA	NA	NA	NA	NA	NA	NA	NA	NA	1238	898	11223	12	43	NA	74.8333	261	NA	NA	NA	NA	NA	NA	NA	NA	NA	NA	NA	NA	NA	NA	NA	1	1	NA	NA	NA	NA	NA	NA	NA	NA	NA	NA	NA
Saint Kitts and Nevis	301	Latin America and Caribbean	2011	52998	1127973938	61.36	1.05	0.77	0.98	0.4	0.74	1.14	1	30038	172	719	694	3236	3.32912e-05	0.247839	0.222188	348570	21283.3	NA	56.2072	16.9789	218.717	6.022	12.4718	0.0204675	0.146436	0.0156423	0.054013	0.0546154	0.0290702	7.14076e-05	0.0397714	0.0267819	0.145942	0.666351	NA	0.56169	0.629222	0.174724	0.397293	0.455704	1	1	1
Saint Lucia	302	Latin America and Caribbean	2011	179278	1875503372	65.02	1.23	0.86	0.87	0.46	0.77	1.18	10.9	1513	0	0	1189	7404	0.00720423	0	0	253309	10461.4	NA	73.1007	8.8582	267.304	7.3766	16.5062	0.0204497	0.108903	0.0434492	0.0469004	0.0386333	0.0227676	0.0154526	0	0	0.106057	0.327533	NA	0.730511	0.328277	0.213538	0.486661	0.603116	1	1	1
Saint Pierre and Miquelon	303	North America	2011	NA	NA	NA	NA	NA	NA	NA	NA	NA	2	2291	611	2539	29	218	0.000872981	21.069	11.6468	NA	NA	NA	NA	NA	NA	NA	NA	NA	NA	NA	NA	NA	NA	0.00187249	1	1	NA	NA	NA	NA	NA	NA	NA	NA	NA	NA	NA
Saint Vincent and the Grenadines	304	Latin America and Caribbean	2011	109341	1079375927	63.79	1.05	0.77	0.87	0.36	0.91	1.04	NA	74204	38	269	393	2024	NA	0.0966921	0.132905	533289	9871.65	120	76.8815	17.0781	561.619	9.0015	20.2522	0.010012	0.0615291	0.0109303	0.0130944	0.0176551	0.0105839	NA	0.0155165	0.01602	0.22328	0.309067	0.902256	0.768293	0.632898	0.448654	0.593862	0.739991	0.762648	0.710591	0.723492
Samoa	306	South East Asia and Oceania	2011	187434	1063589611	67.1	0.11	-0.01	1.01	-0.33	0.67	0.42	0	4363	1455	7793	3112	6702	0	0.467545	1.16279	158697	5674.48	127	NA	NA	NA	NA	NA	NA	NA	NA	NA	NA	NA	0	0.0750284	0.140159	0.0664444	0.17766	0.954887	NA	NA	NA	NA	NA	NA	NA	NA
Sao Tome and Principe	308	Africa	2011	174646	4.81979e+08	41.36	-0.37	-0.71	0	-0.74	-0.72	0.22	NA	4490	1	0	73	317	NA	0.0136986	0	1.52044e+06	2759.75	121	NA	NA	NA	NA	NA	NA	NA	NA	NA	NA	NA	NA	0.00219826	0	0.636586	0.0864038	0.909774	NA	NA	NA	NA	NA	NA	NA	NA
Saudi Arabia	309	Asia	2011	28788438	1370000000000	69.55	-0.37	-0.32	-0.46	0.03	0.14	-1.86	11549	63231	33282	76146	204742	469448	0.182648	0.162556	0.162203	2.91832e+06	47588.5	130	86.2947	22.6252	343.469	14.2468	23.2082	0.00267995	0.0165898	0.00263938	0.00569917	0.00447611	0.00241979	0.391769	0.0260858	0.0195515	1	1	0.977444	0.862361	0.838468	0.274383	0.939914	0.847999	0.204141	0.191593	0.174705
Senegal	310	Africa	2011	13357003	28661034906	41.68	-0.53	-0.47	-0.3	-0.21	-0.48	-0.26	172.3	376728	110985	306598	14268	17449	0.000457359	7.7786	17.5711	1.64256e+06	2145.77	109	57.2835	23.029	909.962	13.9354	20.4641	0.014059	0.112362	0.0140962	0.00654464	0.0144678	0.0191878	0.000981008	1	1	0.687717	0.067181	0.819549	0.572446	0.853433	0.726931	0.91937	0.747733	1	1	0.933048
Seychelles	313	Africa	2011	87441	1972370137	62.3	0.32	0.26	0.96	-0.42	-0.04	0.06	0	74514	71224	303855	48071	94872	0	1.48164	3.20279	20789.8	22556.6	NA	NA	NA	NA	NA	NA	NA	NA	NA	NA	NA	NA	0	0.237764	0.386055	0.0087044	0.706215	NA	NA	NA	NA	NA	NA	NA	NA	NA
Sierra Leone	316	Africa	2011	5908908	8239839598	44.25	-0.83	-1.19	-0.17	-0.7	-0.88	-0.23	NA	185250	5670	10602	1366	3325	NA	4.15081	3.18857	2.47815e+06	1394.48	106	NA	NA	NA	NA	NA	NA	NA	NA	NA	NA	NA	NA	0.666092	0.384341	1	0.0436591	0.796992	NA	NA	NA	NA	NA	NA	NA	NA
Singapore	317	South East Asia and Oceania	2011	5183688	388000000000	90.4	2.12	2.17	1.18	1.8	1.73	-0.07	3497.46	1293	47936	403463	212071	1148756	2.70492	0.226038	0.351217	337757	74850.2	NA	NA	NA	NA	NA	NA	NA	NA	NA	NA	NA	NA	1	0.0362729	0.0423347	0.141414	1	NA	NA	NA	NA	NA	NA	NA	NA	NA
Slovenia	322	Europe	2011	2052843	59131529881	65.67	0.9	0.99	0.94	0.69	1.04	1.05	494.7	869	4690	26006	16916	92439	0.569275	0.277252	0.281331	639682	28804.7	127	89.1357	27.1432	690.663	10.8194	13.4741	0.00360236	0.0208727	0.0028817	0.00402457	0.00791408	0.00973266	1	0.0444915	0.0339109	0.267826	0.901835	0.954887	0.890752	1	0.551742	0.713796	0.492327	0.274404	0.241056	0.190745
Solomon Islands	324	South East Asia and Oceania	2011	537648	1062611217	59.53	-0.41	-0.86	0.36	-1.07	-0.57	-0.01	8000	28427	16798	22091	860	2513	0.281423	19.5326	8.79069	422846	1976.41	115	NA	NA	NA	NA	NA	NA	NA	NA	NA	NA	NA	0.603635	1	1	0.17704	0.0618785	0.864662	NA	NA	NA	NA	NA	NA	NA	NA
Somalia	325	Africa	2011	9806670	NA	NA	-1.7	-2.16	-3.06	-2.37	-2.36	-2.07	NA	1100	1473	2104	1365	6163	NA	1.07912	0.341392	NA	NA	NA	NA	NA	NA	NA	NA	NA	NA	NA	NA	NA	NA	NA	0.17317	0.0411504	NA	NA	NA	NA	NA	NA	NA	NA	NA	NA	NA
South Africa	326	Africa	2011	51549958	633000000000	67.91	0.03	0.41	0.03	0.4	0.12	0.57	4768.48	538293	122505	542328	94428	270433	0.00885852	1.29734	2.00541	2.34069e+06	12279.4	125	79.1557	25.7319	589.162	18.0919	30.9467	0.00292123	0.019495	0.00282289	0.00234229	0.00325929	0.00306651	0.019001	0.208188	0.241726	0.980015	0.384449	0.93985	0.791019	0.9536	0.470657	1	1	0.22252	0.225145	0.186852
Spain	332	Europe	2011	46742697	1500000000000	68.22	1.05	1.03	0.04	1.06	1.18	1.07	254847	948283	1028887	4148188	1546887	7221474	0.268746	0.665134	0.574424	207714	32090.6	127	94.359	35.5618	560.127	11.1157	14.8457	0.0130283	0.0772502	0.00694744	0.0181979	0.0384613	0.0423768	0.576444	0.106736	0.0692394	0.0869669	1	0.954887	0.942949	1	0.447462	0.733344	0.542444	0.99241	0.892152	0.459863
Sri Lanka	333	South East Asia and Oceania	2011	20270000	187000000000	55.88	-0.37	-0.1	-0.7	-0.11	-0.07	-0.55	4189.22	376096	19050	195851	83512	150632	0.0111387	0.228111	1.3002	1.24144e+06	9225.46	108	58.5806	4.1898	280.089	11.4849	17.0676	0.0142229	0.117676	0.0881499	0.0428969	0.0206992	0.0605431	0.0238918	0.0366057	0.156722	0.519772	0.288836	0.81203	0.585408	0.15527	0.223751	0.757701	0.623629	1	1	1
Sudan	347	Africa	2011	36918193	147000000000	48.95	-1.23	-1.39	-2.52	-1.3	-1.22	-1.77	NA	0	0	0	0	0	NA	NA	NA	Inf	3981.78	NA	NA	NA	NA	NA	NA	NA	NA	NA	NA	NA	NA	NA	NA	NA	1	0.124664	NA	NA	NA	NA	NA	NA	NA	NA	NA
Sudan (former)	348	Africa	2011	NA	NA	NA	NA	NA	NA	NA	NA	NA	NA	41033	232	174	3450	8297	NA	0.0672464	0.0209714	NA	NA	107	70.2023	12.1727	517.962	12.1088	19.8591	0.000161528	0.00101638	0.000231785	0.000154955	0.000166221	0.000374639	NA	0.0107912	0.00252784	NA	NA	0.804511	0.701546	0.451109	0.413778	0.798862	0.725627	0.0123041	0.0117381	0.0153422
Suriname	349	Latin America and Caribbean	2011	523439	7914263444	44.34	-0.37	-0.11	0.13	-0.6	-0.07	0.33	96	8950	16092	65346	1334	2971	0.0107263	12.063	21.9946	2.66384e+06	15119.7	116	62.5622	24.6438	305.468	9.3119	22.7189	0.00752861	0.0602254	0.00495888	0.00330861	0.0156625	0.0091513	0.0230072	1	1	1	0.473378	0.87218	0.625197	0.913276	0.244026	0.61434	0.830121	0.573479	0.695535	0.328236
Sweden	351	Europe	2011	9449213	413000000000	83.17	2.22	1.97	1.22	1.91	1.95	1.65	4725	179840	571390	2836201	585612	3594524	0.0262734	0.975714	0.789034	114897	43707.3	124	96.3513	19.9522	1104.51	12.4103	12.6347	0.0084184	0.050555	0.00907803	0.00541193	0.0258687	0.018798	0.0563548	0.156576	0.0951079	0.0481058	1	0.932331	0.962859	0.73941	0.882346	0.818753	0.461657	0.641258	0.583853	0.600889
Syrian Arab Republic	353	Asia	2011	20501167	NA	50.64	-1.04	-0.5	-2.01	-0.93	-0.69	-1.75	NA	2410	89	616	31277	65358	NA	0.00284554	0.00942501	NA	NA	NA	124.935	32.807	853.495	18.6344	24.7036	0.00356007	0.0197358	0.00248528	0.00423088	0.00952949	0.00860564	NA	0.000456633	0.00113606	NA	NA	NA	1	1	0.681821	1	0.902639	0.271182	0.227926	0.164505
Tanzania	357	Africa	2011	47122998	101000000000	55.38	-0.62	-0.63	-0.05	-0.4	-0.54	-0.14	7028.05	211116	56294	97554	3920	2186	0.03329	14.3607	44.6267	4.62031e+07	2143.33	102	57.1719	12.8298	759.606	15.189	20.6237	0.000468274	0.00373222	0.00052144	0.000194451	0.000631454	0.000516524	0.071405	1	1	1	0.0671046	0.766917	0.571331	0.47546	0.606817	1	0.753565	0.03567	0.0431029	0.034515
Thailand	359	South East Asia and Oceania	2011	66902958	914000000000	72.67	-0.29	0.21	-1.12	0.22	-0.21	-0.42	817104	1095168	1677253	8048170	1639102	2729150	0.746099	1.02328	2.94897	334903	13661.6	112	59.0223	12.9027	513.242	5.9228	13.9656	0.00995849	0.0672942	0.0155561	0.0139095	0.0342466	0.0233174	1	0.164208	0.35546	0.140219	0.427725	0.842105	0.589822	0.478162	0.410008	0.390749	0.510286	0.758572	0.777172	1
Timor-Leste	361	South East Asia and Oceania	2011	1120392	2221506232	42.25	-1.05	-1.13	-0.47	-1.04	-1.23	0.1	1506	79	26	176	1981	4876	19.0633	0.0131247	0.0360952	455600	1982.79	101	NA	NA	NA	NA	NA	NA	NA	NA	NA	NA	NA	1	0.00210616	0.00435081	0.190753	0.0620785	0.759398	NA	NA	NA	NA	NA	NA	NA	NA
Togo	364	Africa	2011	6566179	8241131320	39.32	-1	-1.36	-0.18	-1	-0.86	-0.95	NA	22227	834	4335	53200	32566	NA	0.0156767	0.133114	253059	1255.09	109	NA	NA	NA	NA	NA	NA	NA	NA	NA	NA	NA	NA	0.00251569	0.0160452	0.105952	0.039295	0.819549	NA	NA	NA	NA	NA	NA	NA	NA
Tokelau	365	South East Asia and Oceania	2011	NA	NA	NA	NA	NA	NA	NA	NA	NA	NA	4	NA	NA	NA	NA	NA	NA	NA	NA	NA	NA	NA	NA	NA	NA	NA	NA	NA	NA	NA	NA	NA	NA	NA	NA	NA	NA	NA	NA	NA	NA	NA	NA	NA	NA	NA
Tonga	366	South East Asia and Oceania	2011	104392	5.335e+08	65.26	-0.3	-0.36	0.97	-0.62	-0.02	0.33	300.3	998	629	4888	903	2237	0.300902	0.696567	2.18507	238489	5110.55	NA	NA	NA	NA	NA	NA	NA	NA	NA	NA	NA	NA	0.645416	0.11178	0.263382	0.0998521	0.160004	NA	NA	NA	NA	NA	NA	NA	NA	NA
Trinidad and Tobago	370	Latin America and Caribbean	2011	1334790	41395401723	62.13	-0.28	0.32	0.15	0.4	-0.2	0.48	NA	6902	3866	11679	12033	36587	NA	0.321283	0.319212	1.13142e+06	31012.7	117	67.9135	20.1074	267.076	7.6414	19.4543	0.0101034	0.0707722	0.00973459	0.0269411	0.0242271	0.010384	NA	0.0515573	0.0384769	0.473711	0.970963	0.879699	0.678674	0.745161	0.213356	0.504131	0.710836	0.769611	0.817338	0.644348
Tunisia	372	Africa	2011	10673800	109000000000	68.47	-0.17	0.03	-0.37	-0.19	-0.14	-0.39	7247	95697	30508	220100	43541	73653	0.0757286	0.700673	2.98834	1.47991e+06	10211.9	141	94.4049	26.2731	516.454	10.827	17.6536	0.00690628	0.0371927	0.00693329	0.0104628	0.0108397	0.00957741	0.162433	0.112439	0.360206	0.619619	0.319721	1	0.943408	0.973656	0.412573	0.714297	0.645041	0.526075	0.429534	0.458926
Turkey	373	Asia	2011	73517002	1340000000000	65.33	0.06	0.36	-0.95	0.38	0.08	-0.16	88444	506918	71226	423399	66199	179339	0.174474	1.07594	2.36089	7.47188e+06	18227.1	154	120.254	36.7664	676.345	20.1698	28.8644	0.00278242	0.0136302	0.00225537	0.00382125	0.00313703	0.00360235	0.374236	0.172659	0.284575	1	0.570664	1	1	1	0.540303	1	1	0.211947	0.157414	0.149286
Turks and Caicos Is.	375	Latin America and Caribbean	2011	31727	NA	NA	NA	NA	NA	NA	NA	NA	0	3771	201	1957	1398	3699	0	0.143777	0.529062	NA	NA	NA	NA	NA	NA	NA	NA	NA	NA	NA	NA	NA	NA	0	0.0230723	0.0637716	NA	NA	NA	NA	NA	NA	NA	NA	NA	NA	NA
Tuvalu	377	South East Asia and Oceania	2011	9844	3.43383e+07	NA	-0.47	-0.79	1.33	-1.27	0.5	0.75	2.5	10141	4879	8890	65	204	0.000246524	75.0615	43.5784	168325	3488.25	NA	NA	NA	NA	NA	NA	NA	NA	NA	NA	NA	NA	0.000528779	1	1	0.0704754	0.109212	NA	NA	NA	NA	NA	NA	NA	NA	NA
Ukraine	379	Asia	2011	45706100	379000000000	44.21	-1	-0.81	-0.08	-0.61	-0.83	-0.13	478.4	98353	49039	61077	391116	606459	0.00486411	0.125382	0.100711	624939	8292.11	125	84.8418	22.7755	801.154	10.1237	13.1944	0.0071032	0.040241	0.00765159	0.00680094	0.0128156	0.0148275	0.0104332	0.0201205	0.0121394	0.261653	0.259614	0.93985	0.847842	0.844038	0.640008	0.667898	0.482107	0.541075	0.464738	0.506471
United Arab Emirates	381	Asia	2011	8734722	503000000000	70.95	1.07	1.06	0.91	0.47	0.53	-0.91	395	73147	48468	153045	106393	438048	0.00540008	0.455556	0.34938	1.14828e+06	57586.3	122	97.8636	31.7848	362.769	15.871	26.6928	0.0088191	0.0522559	0.00542	0.0175997	0.0101637	0.0065737	0.0115829	0.0731045	0.0421132	0.480767	1	0.917293	0.977971	1	0.289801	1	0.975322	0.671781	0.603496	0.358759
United Kingdom	382	Europe	2011	63258918	2310000000000	84.37	1.58	1.55	0.35	1.66	1.65	1.3	187109	598209	631350	2685958	718881	4087967	0.312783	0.87824	0.65704	565073	36516.6	137	90.7778	25.1976	778.696	11.4254	17.7893	0.0056073	0.035318	0.00424779	0.00514796	0.016924	0.0113223	0.6709	0.140934	0.0791977	0.236588	1	1	0.907161	0.933799	0.622068	0.753776	0.649999	0.427127	0.407883	0.281168
United States	384	North America	2011	311718857	15500000000000	85.72	1.27	1.51	0.59	1.45	1.61	1.11	155958	5103718	1521095	5603704	2377881	17426576	0.0305577	0.639685	0.321561	889446	49724.3	143	104.02	53.7491	937.759	13.5961	23.1853	0.00512974	0.0323642	0.00192887	0.00476588	0.0222754	0.0150486	0.0655445	0.102652	0.03876	0.372399	1	1	1	1	0.749136	0.896985	0.847163	0.39075	0.37377	0.127675
United States Virgin Islands	388	Carribean Islands	2011	105784	NA	NA	0.83	1.24	0.95	0.62	0.87	0.83	NA	995	NA	NA	NA	NA	NA	NA	NA	NA	NA	NA	NA	NA	NA	NA	NA	NA	NA	NA	NA	NA	NA	NA	NA	NA	NA	NA	NA	NA	NA	NA	NA	NA	NA	NA	NA
Uruguay	390	Latin America and Caribbean	2011	3385610	60618737181	58.77	1.24	0.56	0.95	0.43	0.67	1.11	0	85656	94341	233445	29475	61410	0	3.20071	3.80142	987115	17904.8	122	107.174	17.8626	897.672	19.1219	35.0373	0.00210827	0.0117572	0.00217189	0.000502121	0.00257991	0.0027447	0	0.513628	0.458212	0.413291	0.560575	0.917293	1	0.661971	0.717113	1	1	0.160594	0.135782	0.143761
Vanuatu	393	South East Asia and Oceania	2011	241876	7.05126e+08	62.12	0.37	-0.25	1.13	-0.7	0.24	0.51	14	55610	29983	45414	2592	5012	0.000251753	11.5675	9.06105	140688	2915.24	131	NA	NA	NA	NA	NA	NA	NA	NA	NA	NA	NA	0.000539996	1	1	0.058904	0.0912721	0.984962	NA	NA	NA	NA	NA	NA	NA	NA
Venezuela	394	Latin America and Caribbean	2011	29427631	500000000000	38.2	-1.16	-1.2	-1.08	-1.47	-1.67	-0.96	18147.2	166575	17336	23503	51269	265904	0.108943	0.338138	0.088389	1.88038e+06	16990.8	124	83.6347	28.2345	1217.44	14.9639	34.1952	0.00560826	0.0349291	0.00410833	0.000463741	0.00988775	0.00773634	0.233677	0.054262	0.0106542	0.787288	0.531959	0.932331	0.835779	1	0.972561	0.987224	1	0.4272	0.403392	0.271937
Vietnam	398	South East Asia and Oceania	2011	87860300	414000000000	58.93	-0.61	-0.23	0.17	-0.59	-0.48	-1.43	722168	673834	1269451	6112814	201375	538324	1.07173	6.30392	11.3553	769054	4712.03	116	NA	NA	NA	NA	NA	NA	NA	NA	NA	NA	NA	1	1	1	0.321992	0.147527	0.87218	NA	NA	NA	NA	NA	NA	NA	NA
Wallis and Futuna Islands	401	South East Asia and Oceania	2011	NA	NA	NA	NA	NA	NA	NA	NA	NA	NA	27	NA	NA	NA	NA	NA	NA	NA	NA	NA	NA	NA	NA	NA	NA	NA	NA	NA	NA	NA	NA	NA	NA	NA	NA	NA	NA	NA	NA	NA	NA	NA	NA	NA	NA	NA
Yemen	408	Asia	2011	24234940	92285415712	56.66	-1.18	-1.13	-2.41	-0.81	-1.27	-1.41	150	157261	124253	261100	13098	13673	0.000953828	9.48641	19.096	6.74946e+06	3807.95	102	68.8528	10.4767	112.139	12.1693	19.6737	NA	NA	NA	NA	NA	NA	0.0020459	1	1	1	0.119222	0.766917	0.68806	0.388257	0.0895832	0.802853	0.718853	NA	NA	NA
Gibraltar	130	Europe	2011	31067	NA	NA	NA	NA	NA	NA	NA	NA	NA	NA	NA	NA	NA	NA	NA	NA	NA	NA	NA	NA	NA	NA	NA	NA	NA	NA	NA	NA	NA	NA	NA	NA	NA	NA	NA	NA	NA	NA	NA	NA	NA	NA	NA	NA	NA
Monaco	239	Europe	2011	37189	NA	NA	NA	NA	1.05	NA	0.95	0.81	NA	NA	NA	NA	NA	NA	NA	NA	NA	NA	NA	NA	NA	NA	NA	NA	NA	NA	NA	NA	NA	NA	NA	NA	NA	NA	NA	NA	NA	NA	NA	NA	NA	NA	NA	NA	NA
West Bank and Gaza	403		2011	3927051	17107576502	49.58	-0.8	-0.63	-1.93	0.29	-0.44	-0.96	NA	NA	NA	NA	NA	NA	NA	NA	NA	NA	4356.34	NA	NA	NA	NA	NA	NA	NA	NA	NA	NA	NA	NA	NA	NA	NA	NA	0.136391	NA	NA	NA	NA	NA	NA	NA	NA	NA
[truncated: 7 more columns]

## Sheet: metadata
Global opportunities for mariculture development to promote human nutrition
Owen R. Liu, Renato Molina, Margaret Wilson, Benjamin S. Halpern
January, 2018
Metadata for full dataset. Described below is the source and definition of each metric. Refer to manuscript for description of rationale and for score calculation equations
Variable Name	Data Source	Description	Units	Use in Analysis
country_name	N/A	Name of country in the analysis	N/A	score calculation and figure drawing
country_ID	N/A	country ID number (assigned arbitrarily for score calculation)	N/A	score calculation
region	N/A	world region to which the country was assigned	N/A	figure drawing
year	FAO	year associated with country statistics (2011 for all data)	N/A	N/A
Population	FAO	country population	Individuals	economic score calculation
GDP	FAO	gross domestic product	USD	economic score calculation
DTF	World Bank	World Bank "ease of doing business" compositie indicator	N/A	post hoc score comparison
corruption	Worldwide Governance Indicators	Worldwide Governance Indicator for control of corruption	N/A	post hoc score comparison
gov_effectiveness	Worldwide Governance Indicators	Worldwide Governance Indicator for government effectiveness	N/A	post hoc score comparison
pol_stab	Worldwide Governance Indicators	Worldwide Governance Indicator for political stability	N/A	post hoc score comparison
reg_qual	Worldwide Governance Indicators	Worldwide Governance Indicator for regulatory quality	N/A	post hoc score comparison
rule_law	Worldwide Governance Indicators	Worldwide Governance Indicator for rule of law	N/A	post hoc score comparison
voice	Worldwide Governance Indicators	World Development Indicator for voice and accountability	N/A	post hoc score comparison
Aq.prod	FishStatJ	aquaculture production	MT	economic score calculation
F.prod	FishStatJ	fisheries production	MT	economic score calculation
Q.Exp	FishStatJ	total seafood exports in quantity	MT	economic score calculation
V.Exp	FishStatJ	total seafood exports in value	USD	economic score calculation
Q.imp	FishStatJ	total seafood imports in quantity	MT	economic score calculation
V.imp	FishStatJ	total seafood imports in value	USD	economic score calculation
gross.production.ratio	calculated	production ratio (aquaculture production/fisheries production)	none	economic score calculation
Q.trade.deficit	calculated	trade deficit in quantity	none	economic score calculation
V.trade.deficit	calculated	trade deficit in value	none	economic score calculation
willingness	calculated	willingness to pay for seafood	none	economic score calculation
gdppc	calculated	GDP per capita	USD	economic score calculation
energy_adequacy	FAO	Dietary Energy Supply Adequacy relative to a sufficient diet	none	nutritional score calculation
protein	GENuS	median protein intake per capita per day	g/capita/day	nutritional score calculation
polyunsatFA	GENuS	median polyunsaturated fatty acids intake per capita per day	g/capita/day	nutritional score calculation
vitaminA	GENuS	median vitamin intake per capita per day	micrograms RAE/capita/day	nutritional score calculation
zinc	GENuS	median zinc intake per capita per day	mg/capita/day	nutritional score calculation
iron	GENuS	median iron intake per capita per day	mg/capita/day	nutritional score calculation
calories_percentseafood	GENuS	percent of total caloric intake from seafood	percent	seafood reliance score calculation
protein_percentseafood	GENuS	percent of total protein intake from seafood	percent	seafood reliance score calculation
polyunsatFA_percentseafood	GENuS	percent of total PUFA intake from seafood	percent	seafood reliance score calculation
vitaminA_percentseafood	GENuS	percent of total vitamin A intake from seafood	percent	seafood reliance score calculation
zinc_percentseafood	GENuS	percent of total zinc intake from seafood	percent	seafood reliance score calculation
iron_percentseafood	GENuS	percent of total iron intake from seafood	percent	seafood reliance score calculation
gross.production.ratio_norm	calculated	normalized production ratio (aquaculture production/fisheries production)	none	economic score calculation
Q.trade.deficit_norm	calculated	normalized trade deficit in quantity	none	economic score calculation
V.trade.deficit_norm	calculated	normalized trade deficit in value	none	economic score calculation
willingness_norm	calculated	normalized willingness to pay for seafood	none	economic score calculation
gdppc_norm	calculated	normalized GDP per capita	none	economic score calculation
energy_adequacy_norm	calculated	normalized Dietary Energy Supply Adequacy relative to a sufficient diet	none	nutritional score calculation
protein_norm	calculated	normalized median protein intake per capita per day	none	nutritional score calculation
polyunsatFA_norm	calculated	normalized median polyunsaturated fatty acids intake per capita per day	none	nutritional score calculation
vitaminA_norm	calculated	normalized median vitamin intake per capita per day	none	nutritional score calculation
zinc_norm	calculated	normalized median zinc intake per capita per day	none	nutritional score calculation
iron_norm	calculated	normalized median iron intake per capita per day	none	nutritional score calculation
calories_percentseafood_norm	calculated	normalized percent of total caloric intake from seafood	none	seafood reliance score calculation
protein_percentseafood_norm	calculated	normalized percent of total protein intake from seafood	none	seafood reliance score calculation
polyunsatFA_percentseafood_norm	calculated	normalized percent of total PUFA intake from seafood	none	seafood reliance score calculation
vitaminA_percentseafood_norm	calculated	normalized percent of total vitamin A intake from seafood	none	seafood reliance score calculation
zinc_percentseafood_norm	calculated	normalized percent of total zinc intake from seafood	none	seafood reliance score calculation
iron_percentseafood_norm	calculated	normalized percent of total iron intake from seafood	none	seafood reliance score calculation
reliance_score	calculated	seafood reliance country score	none	final opportunity score calculation
econ_score	calculated	economic opportunity country score	none	final opportunity score calculation
nutrition_score	calculated	nutritional opportunity country score	none	final opportunity score calculation
mariculture_opportunity	calculated	final mariculture opportunity country score	none
